# Supplementary material for: Uric Acid Levels Are Associated with Bone Mineral Density in Mexican Populations: A Longitudinal Study
Source: Nutrients. 2022 Oct 12;14(20):4245. doi: 10.3390/nu14204245 (PMC9612067; doi:10.3390/nu14204245)
Supplement: Supplementary file 1 [file nutrients-14-04245-s001.zip]

Archive with 1 entries (1 files):
- nutrients-1917908-supplementary.pdf
